# Supplementary material for: Selection of Optimal Nanofiltration/Reverse Osmosis (NF/RO) Membranes for the Removal of Organic Micropollutants from Drinking Water
Source: Membranes (Basel). 2025 Jun 17;15(6):183. doi: 10.3390/membranes15060183 (PMC12195043; doi:10.3390/membranes15060183)
Supplement: Supplementary file 1 [file membranes-15-00183-s001.zip]

Archive with 1 entries (1 files):
- membranes-3682755-supplementary.pdf
